# Supplementary material for: Cardiovascular involvement and manifestations of systemic Chikungunya virus infection: A systematic review
Source: F1000Res. 2017 May 2;6:390. Originally published 2017 Mar 29. [Version 2] doi: 10.12688/f1000research.11078.2 (PMC5405794; doi:10.12688/f1000research.11078.2)
Supplement: Supplementary file 2 [file f1000research-6-12414-s0001.tgz]

Archive with 1 entries (1 files):
- d8c275ca-d68b-4647-8a53-4ad007d03a9a.docx
